# Supplementary material for: The Timing of the Circadian Clock and Sleep Differ between Napping and Non-Napping Toddlers
Source: PLoS One. 2015 Apr 27;10(4):e0125181. doi: 10.1371/journal.pone.0125181 (PMC4411103; doi:10.1371/journal.pone.0125181)
Supplement: S1 Dataset — Excel file with data used in the present analysis. Columns are: ID, sex, age (months), DLMO time (decimalized time), days napped (out of 5), napping status (0 = non-napper; 1 = napper), nap lights out time (decimalized time), nap sleep onset time (decimalized time), nap midsleep time (decimalized time), nap sleep offset time (decimalized time), nap wake time (decimalized time), nap duration (minutes), nap time in bed (minutes), night bedtime (decimalized time), night sleep onset (decimalized time), sleep onset latency (hours), night midsleep time (decimalized time), night wake time(decimalized time), night sleep duration (minutes), night time in bed (minutes), 24 h sleep duration (minutes), bedtime phase difference (hours; negative value indicate subject was put to bed after DLMO), sleep onset phase difference (hours; negative value indicate subject was put to bed after DLMO), midsleep phase difference (hours), wake time phase difference (hours). (XLSX) [file pone.0125181.s001.xlsx]

## Sheet: Sheet1
id	sex	age (months)	dlmo time	days napped	napping	nap lights outl time	nap sleep onset	nap midsleep	nap sleep offset	nap wake time	nap duration	nap time in bed	night bedtime	night sleep onset	sleep onset latency	night midsleep time	night wake time	night sleep duration	night time in bed	24 h sleep duration	bedtime phase difference	sleep onset phase difference	midsleep phase difference	wake time phase difference
1	female	33.7	19.24	0	0								20.45	20.68	0.23	1.92	7.17	629.4	643	629.4	-1.21	-1.44	6.68	11.93
2	female	31.5	18.27	0	0								19.23	19.48	0.25	1.09	6.69	672.4	700.4	672.4	-0.96	-1.21	6.82	12.42
3	male	31.9	19.14	0	0								19.6	20.05	0.45	1.29	6.53	628.8	682.6	628.8	-0.46	-0.91	6.15	11.39
4	female	31.6	19.69	0	0								19.46	19.5	0.05	1.89	8.28	766.6	784	766.6	0.23	0.19	6.2	12.59
5	female	33	19.52	0	0								19.21	19.65	0.45	1.3	6.95	678	718	678	0.31	-0.13	5.78	11.43
6	female	36.2	18.22	4	1	14	14.22	15	15.78	16.28	93.75	137	19.95	20.25	0.29	1.26	6.28	602.2	653.8	695.95	-1.73	-2.03	7.05	12.06
7	male	36.3	19.28	1	1	14.75	15.03	15.92	16.8	16.08	106	80	20.6	20.96	0.36	2.12	7.27	618.4	655.4	724.4	-1.32	-1.68	6.84	11.99
8	male	30	21.06	5	1	13.09	13.43	14.44	15.46	15.82	121.6	163.8	22.01	22.53	0.51	2.92	7.31	526.8	582.4	648.4	-0.95	-1.47	5.86	10.25
9	male	33.2	19.38	2	1	14.41	14.42	15.71	17.01	16.6	155.5	131.25	20.24	20.37	0.13	1.6	6.82	626.8	660.33	782.3	-0.86	-0.99	6.22	11.44
10	female	37.1	19.93	3	1	13.12	13.42	14.31	15.19	15.3	106.67	130.67	20.78	21.63	0.84	2.2	6.52	549.5	626	656.17	-0.76	-1.82	6.21	10.59
11	male	32.9	18.79	4	1	13.99	14.03	14.85	15.68	16.1	98.75	126.6	19.45	19.88	0.44	1.34	6.8	655.2	694.8	753.95	-0.66	-1.09	6.55	12.01
12	female	35	19.65	5	1	13.18	13.45	14.33	15.21	15.35	105.8	130.4	20.18	20.84	0.66	1.93	7.03	611.2	660.4	717	-0.53	-1.19	6.28	11.38
13	male	35.1	19.83	3	1	13.94	14.48	15.26	16.03	15.78	93.33	110.2	20.22	20.89	0.67	1.99	7.09	611.8	662.2	705.13	-0.39	-1.06	6.16	11.26
14	female	35.6	19.88	4	1	12.68	13.08	13.92	14.76	15	100.75	139.33	20.26	20.8	0.54	1.96	7.11	618.8	671.2	719.55	-0.38	-0.92	6.08	11.23
15	female	36.6	19.94	4	1	12.71	12.88	13.8	14.72	14.88	110.75	130	20.28	20.92	0.64	1.49	6.33	548	595	658.75	-0.34	-0.9	5.64	10.39
16	male	36.5	20.25	3	1	13.74	14.68	15.66	16.64	16.45	117.33	162.75	20.46	21.25	0.79	2.19	7.13	593.25	662	710.58	-0.21	-1	5.94	10.88
17	female	33.7	20.33	5	1	13.15	13.87	14.49	15.11	15.4	74.2	135	20.43	21.03	0.6	2.44	7.86	649.8	708.6	724	-0.1	-0.7	6.12	11.53
18	male	36.4	20.16	5	1	12.47	12.56	13.3	14.05	14.25	89.8	107	20.02	20.45	0.43	1.23	6.01	573.6	614.6	663.4	0.14	-0.29	5.07	9.85
19	female	33.6	19.68	3	1	14.71	14.85	15.46	16.07	16.2	73	89.4	19.5	19.64	0.14	1.42	7.2	693.4	715	766.4	0.18	0.04	5.74	11.52
20	male	33.8	20.51	3	1	12.68	13.54	14.3	15.07	15.23	91.67	152.67	20.18	21.38	1.19	2.51	7.63	615.33	692	707	0.33	-0.87	6	11.12
0 = no; 1 = yes
all times are decimal values
